# Supplementary material for: The RNA-binding protein HuR modulates the expression of the disease-linked CCL2 rs1024611G-rs13900T haplotype
Source: eLife. 2026 Jan 14;13:RP93108. doi: 10.7554/eLife.93108 (PMC12803514; doi:10.7554/eLife.93108)
Supplement: Figure 4—source data 2. [file elife-93108-fig4-data2.zip]

Archive with 2 entries (2 files):
- REMSA_purified recombinant HuR.tif
- REMSA_ whole cell extrcat.tif
