# Supplementary material for: The RNA-binding protein HuR modulates the expression of the disease-linked CCL2 rs1024611G-rs13900T haplotype
Source: eLife. 2026 Jan 14;13:RP93108. doi: 10.7554/eLife.93108 (PMC12803514; doi:10.7554/eLife.93108)
Supplement: Figure 5—source data 3. [file elife-93108-fig5-data3.zip]

Archive with 1 entries (1 files):
- Figure 5 –source data 3.pdf
